# Supplementary material for: Improved Differentiation Towards Insulin Producing Beta-Cells Derived from Healthy Canine Pancreatic Ductal Organoids
Source: Vet Sci. 2025 Apr 13;12(4):362. doi: 10.3390/vetsci12040362 (PMC12030824; doi:10.3390/vetsci12040362)
Supplement: Supplementary file 1 [file vetsci-12-00362-s001.zip]

Archive with 1 entries (1 files):
- vetsci-3484755-supplementary.pdf
